# Supplementary material for: Overexpression of CfICE1 from Cryptomeria fortunei Enhances Cold, Drought and Salt Stress in Poplar
Source: Int J Mol Sci. 2022 Dec 2;23(23):15214. doi: 10.3390/ijms232315214 (PMC9736380; doi:10.3390/ijms232315214)
Supplement: Supplementary file 1 [file ijms-23-15214-s001.zip]

Archive with 1 entries (1 files):
- ijms-2028816-supplementary.pdf
